# Supplementary material for: Nasal and Ocular Immunization with Bacteriophage Virus-like Particle Vaccines Elicits Distinct Systemic and Mucosal Antibody Profiles
Source: Vaccines (Basel). 2025 Aug 3;13(8):829. doi: 10.3390/vaccines13080829 (PMC12389891; doi:10.3390/vaccines13080829)
Supplement: Supplementary file 1 [file vaccines-13-00829-s001.zip]

Archive with 2 entries (2 files):
- Supplemental Figure S1.pdf
- Supplementary File 1 S1 - 1.xlsx
