# Supplementary material for: Nasal and Ocular Immunization with Bacteriophage Virus-like Particle Vaccines Elicits Distinct Systemic and Mucosal Antibody Profiles
Source: Vaccines (Basel). 2025 Aug 3;13(8):829. doi: 10.3390/vaccines13080829 (PMC12389891; doi:10.3390/vaccines13080829)
Supplement: Supplementary file 1 [file vaccines-13-00829-s001.zip › Supplementary File 1 S1 - 1.xlsx]

## Sheet: Sheet1
Qbeta - IgG Serum							MS2- IgG Serum
	MMM-MNN	MMM-MOO	MMM-NNN	MMM-OOO				MMM-MNN	MMM-MOO	MMM-NNN	MMM-OOO
Day 21	>0.9999	>0.9999	0.0003***	<0.0001****			Day 21	>0.9999	>0.9999	0.001***	0.0026**
Day 42	0.0358*	0.742	<0.0001****	<0.0001****			Day 42	0.1408	0.1135	<0.0001****	<0.0001****
Day 63	0.0091**	0.8623	<0.0001****	<0.0001****			Day 63	0.2173	0.0077**	0.0014**	<0.0001****
Qbeta - IgA Serum							MS2 - IgA Serum
	MMM-MNN	MMM-MOO	MMM-NNN	MMM-OOO				MMM-MNN	MMM-MOO	MMM-NNN	MMM-OOO
Day 21	0.2642	>0.9999	0.0018**	0.0004***			Day 21	0.6923	0.0257*	0.0257*	0.0257*
Day 42	0.3198	>0.9999	0.3091	>0.9999			Day 42	0.0788	>0.9999	0.0531	>0.9999
Day 63	0.0016**	0.0108*	0.0005***	0.0398*			Day 63	0.0157*	0.6751	>0.9999	>0.9999
Qbeta - IgG Vaginal Wash							MS2 - IgG Vaginal Wash
	MMM-MNN	MMM-MOO	MMM-NNN	MMM-OOO				MMM-MNN	MMM-MOO	MMM-NNN	MMM-OOO
Day 21	>0.9999	>0.9999	0.2523	0.4892			Day 21	>0.9999	>0.9999	>0.9999	0.4179
Day 42	>0.9999	>0.9999	0.6096	0.1273			Day 42	>0.9999	>0.9999	>0.9999	0.5753
Day 63	>0.9999	0.0091**	0.0333*	0.4455			Day 63	>0.9999	0.0686	>0.9999	0.0246*
Qbeta - IgA Vaginal Wash							MS2 - IgA Vaginal Wash
	MMM-MNN	MMM-MOO	MMM-NNN	MMM-OOO				MMM-MNN	MMM-MOO	MMM-NNN	MMM-OOO
Day 21	>0.9999	>0.9999	0.2583	0.2714			Day 21	>0.9999	>0.9999	0.4554	>0.9999
Day 42	0.0010***	0.0393*	0.0010***	0.0010***			Day 42	0.1507	>0.9999	0.0076**	>0.9999
Day 63	0.0609	0.0320*	0.0107*	0.0024**			Day 63	0.0024**	0.7686	0.0277*	>0.9999
Qbeta - IgG Fecal							MS2 - IgG Fecal
	MMM-MNN	MMM-MOO	MMM-NNN	MMM-OOO				MMM-MNN	MMM-MOO	MMM-NNN	MMM-OOO
Day 21	>0.9999	>0.9999	0.0015**	<0.0001****			Day 21	>0.9999	0.932	0.3318	0.0917
Day 42	>0.9999	0.1258	>0.9999	0.116			Day 42	>0.9999	>0.9999	>0.9999	>0.9999
Day 63	0.3488	>0.9999	>0.9999	0.1667			Day 63	0.7864	>0.9999	>0.9999	0.7864
Qbeta - IgA Fecal							MS2 - IgA Fecal
	MMM-MNN	MMM-MOO	MMM-NNN	MMM-OOO				MMM-MNN	MMM-MOO	MMM-NNN	MMM-OOO
Day 21	>0.9999	>0.9999	<0.0001****	0.0001***			Day 21	0.2956	>0.9999	0.9889	>0.9999
Day 42	>0.9999	>0.9999	0.0965	0.0119*			Day 42	>0.9999	0.3781	>0.9999	0.3781
Day 63	0.5739	>0.9999	>0.9999	0.0143*			Day 63	0.0634	>0.9999	0.0012**	>0.9999
Qbeta - IgG Eye Wash							MS2 - IgG Eye Wash
	MMM-MNN	MMM-MOO	MMM-NNN	MMM-OOO				MMM-MNN	MMM-MOO	MMM-NNN	MMM-OOO
Day 21	0.9711	>0.9999	0.6617	>0.9999			Day 21	>0.9999	>0.9999	>0.9999	>0.9999
Day 42	0.0812	0.555	0.0315*	0.0308*			Day 42	>0.9999	>0.9999	0.0902	>0.9999
Day 63	>0.9999	>0.9999	0.4841	>0.9999			Day 63	>0.9999	>0.98999	0.0098**	0.88
Qbeta -IgA Eye Wash							MS2 - IgA Eye Wash
	MMM-MNN	MMM-MOO	MMM-NNN	MMM-OOO				MMM-MNN	MMM-MOO	MMM-NNN	MMM-OOO
Day 21	>0.9999	>0.9999	0.3501	0.1174			Day 21	>0.9999	>0.9999	0.0955	>0.9999
Day 42	0.0050**	0.5552	<0.0001****	0.0066**			Day 42	0.5927	>0.9999	0.0044**	>0.9999
Day 63	0.0024**	0.0034**	<0.0001****	0.0008***			Day 63	0.0023**	0.5376	0.0005***	>0.9999
